# Supplementary material for: Localization of Multiple Jellyfish Toxins Shows Specificity for Functionally Distinct Polyps and Nematocyst Types in a Colonial Hydrozoan
Source: Toxins (Basel). 2023 Feb 13;15(2):149. doi: 10.3390/toxins15020149 (PMC9959030; doi:10.3390/toxins15020149)
Supplement: Supplementary file 1 [file toxins-15-00149-s001.zip]

Archive with 1 entries (1 files):
- toxins-2169702-SI.pdf
